# Supplementary material for: Exploring the origin of a unique mutant allele in twin-tail goldfish using CRISPR/Cas9 mutants
Source: Sci Rep. 2024 Apr 15;14:8716. doi: 10.1038/s41598-024-58448-2 (PMC11018756; doi:10.1038/s41598-024-58448-2)
Supplement: Supplementary file 2 — Supplementary Information 1. [file 41598_2024_58448_MOESM2_ESM.xlsx]

## Sheet: 2020-2022-data
clutch	ID	genotype	afin	lower	upper	code	ac_type	ca_type
2020-0420-01	2020-0420-01--tankB-#01	E127X/E127X	2	2	2	222	a2c2	up
2020-0420-01	2020-0420-01--tankB-#02	E127X/E127X	2	2	2	222	a2c2	up
2020-0420-01	2020-0420-01--tankB-#03	E127X/CR1	2	1	1	211	a2c1	wt
2020-0420-01	2020-0420-01--tankB-#04	E127X/CR1	2	2	2	222	a2c2	up
2020-0420-01	2020-0420-01--tankB-#05	E127X/E127X	1	2	2	122	a1c2	up
2020-0420-01	2020-0420-01--tankB-#06	E127X/CR1	2	2	2	222	a2c2	up
2020-0420-01	2020-0420-01--tankB-#07	E127X/CR1	1	2	2	122	a1c2	up
2020-0420-01	2020-0420-01--tankB-#09	E127X/E127X	1	2	2	122	a1c2	up
2020-0420-01	2020-0420-01--tankB-#10	E127X/CR1	2	2	2	222	a2c2	up
2020-0420-01	2020-0420-01--tankB-#11	E127X/CR1	2	2	2	222	a2c2	up
2020-0420-01	2020-0420-01--tankB-#12	CR1/CR1	2	2	1	221	a2c2	lo
2020-0420-01	2020-0420-01--tankB-#13	E127X/E127X	1	2	2	122	a1c2	up
2020-0420-01	2020-0420-01--tankB-#14	E127X/CR1	2	1	1	211	a2c1	wt
2020-0420-01	2020-0420-01--tankB-#15	E127X/E127X	1	1	1	111	a1c1	wt
2020-0420-01	2020-0420-01--tankB-#16	E127X/CR1	2	1	1	211	a2c1	wt
2020-0420-01	2020-0420-01--tankB-#17	E127X/E127X	1	1	1	111	a1c1	wt
2020-0420-01	2020-0420-01--tankB-#18	E127X/CR1	2	1	1	211	a2c1	wt
2020-0420-01	2020-0420-01--tankB-#19	E127X/CR1	2	1	1	211	a2c1	wt
2020-0420-01	2020-0420-01--tankB-#20	E127X/CR1	2	1	1	211	a2c1	wt
2020-0420-01	2020-0420-01--tankB-#21	CR1/CR1	2	2	2	222	a2c2	up
2020-0420-01	2020-0420-01--tankB-#22	E127X/CR1	1	1	1	111	a1c1	wt
2020-0420-01	2020-0420-01--tankB-#23	E127X/CR1	2	2	2	222	a2c2	up
2020-0420-01	2020-0420-01--tankB-#24	E127X/CR1	2	2	2	222	a2c2	up
2020-0420-01	2020-0420-01--tankB-#25	E127X/CR1	1	1	1	111	a1c1	wt
2020-0420-01	2020-0420-01--tankB-#26	E127X/E127X	2	2	2	222	a2c2	up
2020-0420-01	2020-0420-01--tankB-#27	E127X/CR1	1	1	1	111	a1c1	wt
2020-0420-01	2020-0420-01--tankB-#28	E127X/CR1	1	1	1	111	a1c1	wt
2020-0420-01	2020-0420-01--tankB-#29	E127X/CR1	2	2	2	222	a2c2	up
2020-0420-01	2020-0420-01--tankB-#30	E127X/E127X	2	2	2	222	a2c2	up
2020-0420-01	2020-0420-01--tankB-#31	CR1/CR1	1	2	1	121	a1c2	lo
2020-0420-01	2020-0420-01--tankB-#32	E127X/CR1	1	2	2	122	a1c2	up
2020-0420-01	2020-0420-01--tankB-#33	E127X/CR1	1	2	1	121	a1c2	lo
2020-0420-01	2020-0420-01--tankB-#34	E127X/CR1	1	2	2	122	a1c2	up
2020-0420-01	2020-0420-01--tankB-#35	E127X/CR1	1	2	1	121	a1c2	lo
2020-0420-01	2020-0420-01--tankB-#36	E127X/CR1	2	2	2	222	a2c2	up
2020-0420-01	2020-0420-01--tankB-#37	E127X/CR1	1	1	1	111	a1c1	wt
2020-0420-01	2020-0420-01--tankB-#38	E127X/CR1	2	2	2	222	a2c2	up
2020-0420-01	2020-0420-01--tankB-#39	E127X/CR1	1	2	2	122	a1c2	up
2020-0420-01	2020-0420-01--tankB-#40	E127X/CR1	2	2	2	222	a2c2	up
2020-0420-01	2020-0420-01--tankB-#41	E127X/CR1	1	1	1	111	a1c1	wt
2020-0420-01	2020-0420-01--tankB-#42	E127X/CR1	1	1	1	111	a1c1	wt
2020-0420-01	2020-0420-01--tankB-#44	E127X/CR1	1	1	1	111	a1c1	wt
2020-0420-01	2020-0420-01--tankB-#45	E127X/E127X	2	2	2	222	a2c2	up
2020-0420-01	2020-0420-01--tankB-#46	E127X/CR1	1	1	1	111	a1c1	wt
2020-0420-03	2020-0420-03--tankB-#01	E127X/CR1	2	1	1	211	a2c1	wt
2020-0420-03	2020-0420-03--tankB-#02	E127X/CR1	2	2	2	222	a2c2	up
2020-0420-03	2020-0420-03--tankB-#03	CR1/CR1	1	1	1	111	a1c1	wt
2020-0420-03	2020-0420-03--tankB-#04	CR1/CR1	2	1	1	211	a2c1	wt
2020-0420-03	2020-0420-03--tankB-#06	E127X/CR1	2	2	2	222	a2c2	up
2020-0420-03	2020-0420-03--tankB-#07	CR1/CR1	2	2	2	222	a2c2	up
2020-0420-03	2020-0420-03--tankB-#08	E127X/CR1	2	2	2	222	a2c2	up
2020-0420-03	2020-0420-03--tankB-#09	E127X/CR1	2	1	1	211	a2c1	wt
2020-0420-03	2020-0420-03--tankB-#10	E127X/CR1	2	1	1	211	a2c1	wt
2020-0420-03	2020-0420-03--tankB-#11	E127X/CR1	2	2	2	222	a2c2	up
2020-0420-03	2020-0420-03--tankB-#12	CR1/CR1	2	2	2	222	a2c2	up
2020-0420-03	2020-0420-03--tankB-#13	E127X/CR1	2	1	1	211	a2c1	wt
2020-0420-03	2020-0420-03--tankB-#14	E127X/E127X	2	2	1	221	a2c2	lo
2020-0420-03	2020-0420-03--tankB-#15	CR1/CR1	2	1	1	211	a2c1	wt
2020-0420-03	2020-0420-03--tankB-#16	CR1/CR1	2	2	2	222	a2c2	up
2020-0420-03	2020-0420-03--tankB-#17	E127X/CR1	2	2	2	222	a2c2	up
2020-0420-03	2020-0420-03--tankB-#18	E127X/CR1	2	2	2	222	a2c2	up
2020-0420-03	2020-0420-03--tankB-#19	E127X/CR1	2	2	2	222	a2c2	up
2020-0420-03	2020-0420-03--tankB-#20	CR1/CR1	1	1	1	111	a1c1	wt
2020-0420-03	2020-0420-03--tankB-#21	CR1/CR1	2	2	2	222	a2c2	up
2020-0420-03	2020-0420-03--tankB-#22	CR1/CR1	2	2	2	222	a2c2	up
2020-0420-03	2020-0420-03--tankB-#23	E127X/CR1	1	1	1	111	a1c1	wt
2020-0420-03	2020-0420-03--tankB-#24	E127X/CR1	2	2	2	222	a2c2	up
2020-0420-03	2020-0420-03--tankB-#25	E127X/CR1	2	2	2	222	a2c2	up
2020-0420-03	2020-0420-03--tankB-#26	E127X/E127X	2	2	2	222	a2c2	up
2020-0420-03	2020-0420-03--tankB-#27	E127X/CR1	2	2	2	222	a2c2	up
2020-0511-02	2020-0511-02--tankB-#01	E127X/CR0	2	2	2	222	a2c2	up
2020-0511-02	2020-0511-02--tankB-#02	E127X/E127X	1	2	2	122	a1c2	up
2020-0511-02	2020-0511-02--tankB-#03	E127X/E127X	2	2	2	222	a2c2	up
2020-0511-02	2020-0511-02--tankB-#04	E127X/E127X	2	2	2	222	a2c2	up
2020-0511-02	2020-0511-02--tankB-#05	E127X/E127X	2	2	2	222	a2c2	up
2020-0511-02	2020-0511-02--tankB-#06	E127X/CR0	2	2	2	222	a2c2	up
2020-0511-02	2020-0511-02--tankB-#07	E127X/CR0	2	2	2	222	a2c2	up
2020-0511-02	2020-0511-02--tankB-#08	E127X/CR0	2	2	2	222	a2c2	up
2020-0511-02	2020-0511-02--tankB-#10	E127X/CR0	2	2	2	222	a2c2	up
2020-0511-02	2020-0511-02--tankB-#11	E127X/CR0	2	2	2	222	a2c2	up
2020-0511-02	2020-0511-02--tankB-#12	E127X/CR0	2	2	2	222	a2c2	up
2020-0511-02	2020-0511-02--tankB-#13	E127X/E127X	2	2	2	222	a2c2	up
2020-0511-02	2020-0511-02--tankB-#14	E127X/E127X	2	2	2	222	a2c2	up
2020-0511-02	2020-0511-02--tankB-#15	E127X/E127X	1	2	2	122	a1c2	up
2020-0511-02	2020-0511-02--tankB-#16	E127X/E127X	1	1	1	111	a1c1	wt
2020-0511-02	2020-0511-02--tankB-#17	E127X/E127X	2	2	2	222	a2c2	up
2020-0511-02	2020-0511-02--tankB-#18	E127X/E127X	2	2	2	222	a2c2	up
2020-0511-02	2020-0511-02--tankB-#19	E127X/CR0	2	2	2	222	a2c2	up
2020-0511-02	2020-0511-02--tankB-#20	E127X/CR0	2	2	2	222	a2c2	up
2020-0511-02	2020-0511-02--tankB-#21	E127X/CR0	2	2	2	222	a2c2	up
2020-0511-02	2020-0511-02--tankB-#22	E127X/E127X	2	2	2	222	a2c2	up
2020-0511-02	2020-0511-02--tankB-#24	E127X/E127X	2	2	2	222	a2c2	up
2020-0511-02	2020-0511-02--tankB-#25	E127X/CR0	2	2	2	222	a2c2	up
2020-0511-02	2020-0511-02--tankB-#26	E127X/E127X	2	2	2	222	a2c2	up
2020-0511-02	2020-0511-02--tankB-#27	E127X/E127X	2	2	2	222	a2c2	up
2020-0511-02	2020-0511-02--tankB-#28	E127X/CR0	2	2	2	222	a2c2	up
2020-0511-02	2020-0511-02--tankB-#29	E127X/CR0	2	2	2	222	a2c2	up
2020-0511-02	2020-0511-02--tankB-#30	E127X/E127X	2	2	2	222	a2c2	up
2020-0511-02	2020-0511-02--tankB-#31	E127X/E127X	2	2	2	222	a2c2	up
2020-0511-02	2020-0511-02--tankB-#32	E127X/E127X	2	2	2	222	a2c2	up
2020-0511-02	2020-0511-02--tankB-#33	E127X/CR0	2	1	1	211	a2c1	wt
2020-0511-02	2020-0511-02--tankB-#34	E127X/E127X	2	2	2	222	a2c2	up
2020-0511-02	2020-0511-02--tankB-#35	E127X/E127X	2	2	2	222	a2c2	up
2020-0511-02	2020-0511-02--tankB-#36	E127X/CR0	2	2	2	222	a2c2	up
2020-0511-02	2020-0511-02--tankB-#37	E127X/E127X	1	2	2	122	a1c2	up
2020-0511-02	2020-0511-02--tankB-#38	E127X/E127X	1	1	1	111	a1c1	wt
2020-0511-02	2020-0511-02--tankB-#39	E127X/E127X	2	2	2	222	a2c2	up
2020-0511-02	2020-0511-02--tankB-#40	E127X/CR0	2	2	2	222	a2c2	up
2020-0511-02	2020-0511-02--tankB-#42	E127X/E127X	2	2	2	222	a2c2	up
2020-0511-02	2020-0511-02--tankB-#43	E127X/CR0	1	1	1	111	a1c1	wt
2020-0511-02	2020-0511-02--tankB-#44	E127X/CR0	2	2	2	222	a2c2	up
2020-0511-02	2020-0511-02--tankB-#45	E127X/E127X	1	1	1	111	a1c1	wt
2020-0511-02	2020-0511-02--tankB-#46	E127X/CR0	1	1	1	111	a1c1	wt
2020-0511-02	2020-0511-02--tankB-#47	E127X/E127X	1	1	1	111	a1c1	wt
2020-0511-12	2020-0511-12--tankB-#01	E127X/CR0	2	2	2	222	a2c2	up
2020-0511-12	2020-0511-12--tankB-#02	E127X/CR0	2	2	2	222	a2c2	up
2020-0511-12	2020-0511-12--tankB-#03	E127X/CR0	2	2	2	222	a2c2	up
2020-0511-12	2020-0511-12--tankB-#04	E127X/E127X	2	2	2	222	a2c2	up
2020-0511-12	2020-0511-12--tankB-#05	E127X/CR0	2	2	2	222	a2c2	up
2020-0511-12	2020-0511-12--tankB-#06	E127X/CR0	2	2	2	222	a2c2	up
2020-0511-12	2020-0511-12--tankB-#07	E127X/CR0	2	2	2	222	a2c2	up
2020-0511-12	2020-0511-12--tankB-#08	E127X/E127X	2	2	2	222	a2c2	up
2020-0511-12	2020-0511-12--tankB-#09	E127X/CR0	2	2	2	222	a2c2	up
2020-0511-12	2020-0511-12--tankB-#10	E127X/E127X	2	2	2	222	a2c2	up
2020-0511-12	2020-0511-12--tankB-#11	E127X/CR0	2	2	2	222	a2c2	up
2020-0511-12	2020-0511-12--tankB-#12	E127X/CR0	2	2	2	222	a2c2	up
2020-0511-12	2020-0511-12--tankB-#13	E127X/E127X	2	2	2	222	a2c2	up
2020-0511-12	2020-0511-12--tankB-#14	E127X/E127X	2	2	2	222	a2c2	up
2020-0511-12	2020-0511-12--tankB-#15	E127X/E127X	2	2	2	222	a2c2	up
2020-0511-12	2020-0511-12--tankB-#16	E127X/E127X	2	2	2	222	a2c2	up
2020-0511-12	2020-0511-12--tankB-#17	E127X/CR0	2	2	2	222	a2c2	up
2020-0511-12	2020-0511-12--tankB-#18	E127X/CR0	2	2	2	222	a2c2	up
2020-0511-12	2020-0511-12--tankB-#19	E127X/E127X	2	2	2	222	a2c2	up
2020-0511-12	2020-0511-12--tankB-#20	E127X/E127X	2	2	2	222	a2c2	up
2020-0511-12	2020-0511-12--tankB-#21	E127X/CR0	2	2	2	222	a2c2	up
2020-0511-12	2020-0511-12--tankB-#22	E127X/CR0	2	2	2	222	a2c2	up
2020-0511-12	2020-0511-12--tankB-#23	E127X/E127X	2	2	2	222	a2c2	up
2020-0511-12	2020-0511-12--tankB-#24	E127X/CR0	2	2	2	222	a2c2	up
2020-0511-12	2020-0511-12--tankB-#25	E127X/CR0	2	2	2	222	a2c2	up
2020-0511-12	2020-0511-12--tankB-#26	E127X/CR0	2	2	2	222	a2c2	up
2020-0511-12	2020-0511-12--tankB-#27	E127X/CR0	2	2	2	222	a2c2	up
2020-0511-12	2020-0511-12--tankB-#28	E127X/CR0	2	2	2	222	a2c2	up
2020-0511-12	2020-0511-12--tankB-#29	E127X/CR0	2	2	2	222	a2c2	up
2020-0511-12	2020-0511-12--tankB-#30	E127X/CR0	2	2	2	222	a2c2	up
2020-0511-12	2020-0511-12--tankB-#31	E127X/E127X	2	2	2	222	a2c2	up
2020-0511-12	2020-0511-12--tankB-#32	E127X/E127X	2	2	2	222	a2c2	up
2020-0511-12	2020-0511-12--tankB-#33	E127X/E127X	2	2	2	222	a2c2	up
2020-0511-12	2020-0511-12--tankB-#34	E127X/CR0	2	2	2	222	a2c2	up
2020-0511-12	2020-0511-12--tankB-#35	E127X/E127X	2	2	2	222	a2c2	up
2020-0511-12	2020-0511-12--tankB-#37	E127X/E127X	2	2	2	222	a2c2	up
2020-0511-12	2020-0511-12--tankB-#38	E127X/CR0	1	2	2	122	a1c2	up
2020-0511-12	2020-0511-12--tankB-#39	E127X/CR0	2	2	2	222	a2c2	up
2020-0511-12	2020-0511-12--tankB-#40	E127X/E127X	2	2	2	222	a2c2	up
2020-0511-12	2020-0511-12--tankB-#41	E127X/E127X	2	2	2	222	a2c2	up
2020-0511-12	2020-0511-12--tankB-#42	E127X/E127X	2	2	2	222	a2c2	up
2020-0511-12	2020-0511-12--tankB-#43	E127X/CR0	2	2	2	222	a2c2	up
2020-0511-12	2020-0511-12--tankB-#44	E127X/CR0	2	2	2	222	a2c2	up
2020-0511-12	2020-0511-12--tankB-#45	E127X/E127X	2	2	2	222	a2c2	up
2020-0511-12	2020-0511-12--tankB-#46	E127X/E127X	2	2	2	222	a2c2	up
2020-0511-12	2020-0511-12--tankB-#47	E127X/E127X	2	2	2	222	a2c2	up
2020-0511-12	2020-0511-12--tankB-#48	E127X/E127X	2	2	2	222	a2c2	up
2020-0511-12	2020-0511-12--tankB-#50	E127X/E127X	2	2	2	222	a2c2	up
2020-0511-12	2020-0511-12--tankB-#51	E127X/CR0	2	2	2	222	a2c2	up
2022-0425-01	2022-0425-01-tankA-#01	CR0/CR0	2	2	2	222	a2c2	up
2022-0425-01	2022-0425-01-tankA-#02	E127X/CR0	2	2	2	222	a2c2	up
2022-0425-01	2022-0425-01-tankA-#03	E127X/CR0	1	1	1	111	a1c1	wt
2022-0425-01	2022-0425-01-tankA-#04	CR0/CR0	2	2	2	222	a2c2	up
2022-0425-01	2022-0425-01-tankA-#05	CR0/CR0	2	2	2	222	a2c2	up
2022-0425-01	2022-0425-01-tankA-#06	CR0/CR0	2	2	2	222	a2c2	up
2022-0425-01	2022-0425-01-tankA-#07	CR0/CR0	2	2	2	222	a2c2	up
2022-0425-01	2022-0425-01-tankA-#08	E127X/CR0	2	2	2	222	a2c2	up
2022-0425-01	2022-0425-01-tankA-#09	CR0/CR0	2	2	2	222	a2c2	up
2022-0425-01	2022-0425-01-tankA-#10	CR0/CR0	1	2	2	122	a1c2	up
2022-0425-01	2022-0425-01-tankA-#11	CR0/CR0	2	2	2	222	a2c2	up
2022-0425-01	2022-0425-01-tankA-#12	CR0/CR0	2	2	2	222	a2c2	up
2022-0425-01	2022-0425-01-tankA-#13	E127X/CR0	2	2	2	222	a2c2	up
2022-0425-01	2022-0425-01-tankA-#14	E127X/CR0	2	2	2	222	a2c2	up
2022-0425-01	2022-0425-01-tankA-#15	E127X/CR0	1	2	2	122	a1c2	up
2022-0425-01	2022-0425-01-tankA-#16	E127X/CR0	1	2	2	122	a1c2	up
2022-0425-01	2022-0425-01-tankA-#18	E127X/CR0	1	2	2	122	a1c2	up
2022-0425-01	2022-0425-01-tankA-#19	CR0/CR0	1	2	2	122	a1c2	up
2022-0425-01	2022-0425-01-tankA-#20	CR0/CR0	2	2	2	222	a2c2	up
2022-0425-01	2022-0425-01-tankA-#21	E127X/CR0	2	2	2	222	a2c2	up
2022-0425-01	2022-0425-01-tankA-#22	CR0/CR0	1	2	2	122	a1c2	up
2022-0425-01	2022-0425-01-tankA-#23	E127X/CR0	2	2	2	222	a2c2	up
2022-0425-01	2022-0425-01-tankA-#24	E127X/CR0	1	2	2	122	a1c2	up
2022-0425-01	2022-0425-01-tankB-#01	CR0/CR0	1	2	2	122	a1c2	up
2022-0425-01	2022-0425-01-tankB-#02	E127X/CR0	2	2	2	222	a2c2	up
2022-0425-01	2022-0425-01-tankB-#03	E127X/CR0	1	1	1	111	a1c1	wt
2022-0425-01	2022-0425-01-tankB-#04	CR0/CR0	2	2	2	222	a2c2	up
2022-0425-01	2022-0425-01-tankB-#05	E127X/CR0	2	2	2	222	a2c2	up
2022-0425-01	2022-0425-01-tankB-#06	E127X/CR0	2	2	1	221	a2c2	lo
2022-0425-01	2022-0425-01-tankB-#07	E127X/CR0	2	2	2	222	a2c2	up
2022-0425-01	2022-0425-01-tankB-#08	CR0/CR0	1	2	2	122	a1c2	up
2022-0425-01	2022-0425-01-tankB-#09	CR0/CR0	2	2	2	222	a2c2	up
2022-0425-01	2022-0425-01-tankB-#10	CR0/CR0	2	2	2	222	a2c2	up
2022-0425-01	2022-0425-01-tankB-#11	CR0/CR0	2	2	2	222	a2c2	up
2022-0425-01	2022-0425-01-tankB-#13	E127X/CR0	2	2	2	222	a2c2	up
2022-0425-01	2022-0425-01-tankB-#14	CR0/CR0	2	2	2	222	a2c2	up
2022-0425-01	2022-0425-01-tankB-#15	E127X/CR0	1	2	2	122	a1c2	up
2022-0425-01	2022-0425-01-tankB-#16	CR0/CR0	1	2	2	122	a1c2	up
2022-0425-01	2022-0425-01-tankB-#17	CR0/CR0	2	2	2	222	a2c2	up
2022-0425-01	2022-0425-01-tankB-#18	E127X/CR0	2	2	2	222	a2c2	up
2022-0425-01	2022-0425-01-tankB-#19	CR0/CR0	2	2	2	222	a2c2	up
2022-0425-01	2022-0425-01-tankB-#20	E127X/CR0	2	2	2	222	a2c2	up
2022-0425-01	2022-0425-01-tankB-#21	E127X/CR0	2	2	2	222	a2c2	up
2022-0425-01	2022-0425-01-tankB-#22	E127X/CR0	2	2	2	222	a2c2	up
2022-0425-01	2022-0425-01-tankB-#23	E127X/CR0	1	2	2	122	a1c2	up
2022-0425-01	2022-0425-01-tankB-#24	CR0/CR0	2	2	2	222	a2c2	up
2022-0425-02	2022-0425-02-tankC-#01	E127X/CR0	2	2	2	222	a2c2	up
2022-0425-02	2022-0425-02-tankC-#02	CR0/CR0	2	2	2	222	a2c2	up
2022-0425-02	2022-0425-02-tankE-#01	E127X/CR0	2	2	2	222	a2c2	up
2022-0425-02	2022-0425-02-tankE-#04	E127X/CR0	2	2	2	222	a2c2	up
2022-0425-02	2022-0425-02-tankE-#05	CR0/CR0	2	2	2	222	a2c2	up
2022-0425-02	2022-0425-02-tankF-#01	E127X/CR0	2	2	2	222	a2c2	up
2022-0425-02	2022-0425-02-tankF-#03	E127X/CR0	2	2	1	221	a2c2	lo
2022-0425-02	2022-0425-02-tankF-#04	E127X/CR0	1	2	2	122	a1c2	up
2022-0425-02	2022-0425-02-tankF-#09	E127X/CR0	2	2	2	222	a2c2	up
2022-0425-02	2022-0425-02-tankH-#01	CR0/CR0	2	2	2	222	a2c2	up
2022-0425-02	2022-0425-02-tankH-#02	E127X/CR0	1	2	2	122	a1c2	up
2022-0425-02	2022-0425-02-tankH-#03	E127X/CR0	1	2	2	122	a1c2	up
2022-0425-02	2022-0425-02-tankH-#04	CR0/CR0	2	2	2	222	a2c2	up
2022-0425-02	2022-0425-02-tankH-#05	E127X/CR0	2	2	2	222	a2c2	up
2022-0425-02	2022-0425-02-tankH-#06	CR0/CR0	2	2	2	222	a2c2	up
2022-0425-02	2022-0425-02-tankH-#07	CR0/CR0	2	2	2	222	a2c2	up
2022-0425-02	2022-0425-02-tankH-#08	E127X/CR0	2	2	2	222	a2c2	up
2022-0425-02	2022-0425-02-tankH-#09	E127X/CR0	2	2	2	222	a2c2	up
2022-0425-02	2022-0425-02-tankH-#10	CR0/CR0	2	1	1	211	a2c1	wt
2022-0516-01	2022-0516-01-tankB01-#01	CR0/CR0	1	2	2	122	a1c2	up
2022-0516-01	2022-0516-01-tankB01-#02	CR0/CR0	1	2	2	122	a1c2	up
2022-0516-01	2022-0516-01-tankB01-#03	CR0/CR0	1	2	2	122	a1c2	up
2022-0516-01	2022-0516-01-tankB01-#04	E127X/CR0	2	2	2	222	a2c2	up
2022-0516-01	2022-0516-01-tankB01-#05	CR0/CR0	2	2	2	222	a2c2	up
2022-0516-01	2022-0516-01-tankB01-#06	CR0/CR0	1	2	2	122	a1c2	up
2022-0516-01	2022-0516-01-tankB01-#07	E127X/CR0	1	2	2	122	a1c2	up
2022-0516-01	2022-0516-01-tankB01-#08	E127X/CR0	2	2	2	222	a2c2	up
2022-0516-01	2022-0516-01-tankB01-#09	CR0/CR0	2	2	2	222	a2c2	up
2022-0516-01	2022-0516-01-tankB01-#10	CR0/CR0	2	2	2	222	a2c2	up
2022-0516-01	2022-0516-01-tankB01-#12	E127X/CR0	2	2	2	222	a2c2	up
2022-0516-01	2022-0516-01-tankB01-#13	CR0/CR0	1	2	2	122	a1c2	up
2022-0516-01	2022-0516-01-tankB02-#01	E127X/CR0	1	2	2	122	a1c2	up
2022-0516-01	2022-0516-01-tankB02-#02	CR0/CR0	2	2	2	222	a2c2	up
2022-0516-01	2022-0516-01-tankB02-#03	CR0/CR0	2	2	2	222	a2c2	up
2022-0516-01	2022-0516-01-tankB02-#04	CR0/CR0	1	2	2	122	a1c2	up
2022-0516-01	2022-0516-01-tankB02-#05	CR0/CR0	1	2	2	122	a1c2	up
2022-0516-01	2022-0516-01-tankB02-#06	E127X/CR0	2	2	2	222	a2c2	up
2022-0516-01	2022-0516-01-tankB02-#08	CR0/CR0	2	2	2	222	a2c2	up
2022-0516-01	2022-0516-01-tankB02-#09	E127X/CR0	1	2	2	122	a1c2	up
2022-0516-01	2022-0516-01-tankB02-#10	CR0/CR0	1	1	1	111	a1c1	wt
2022-0516-01	2022-0516-01-tankB02-#11	CR0/CR0	1	2	2	122	a1c2	up
2022-0516-01	2022-0516-01-tankB02-#12	CR0/CR0	2	2	2	222	a2c2	up
2022-0516-01	2022-0516-01-tankB02-#13	CR0/CR0	2	2	2	222	a2c2	up
2022-0516-01	2022-0516-01-tankB02-#14	E127X/CR0	1	2	2	122	a1c2	up
2022-0516-01	2022-0516-01-tankB02-#15	E127X/CR0	1	2	2	122	a1c2	up
2022-0516-01	2022-0516-01-tankB02-#16	CR0/CR0	1	2	2	122	a1c2	up
2022-0516-01	2022-0516-01-tankB02-#18	CR0/CR0	2	2	2	222	a2c2	up
2022-0516-01	2022-0516-01-tankB02-#19	CR0/CR0	2	1	1	211	a2c1	wt
2022-0516-01	2022-0516-01-tankC01-#01	E127X/CR0	1	2	2	122	a1c2	up
2022-0516-01	2022-0516-01-tankC01-#02	E127X/CR0	1	1	1	111	a1c1	wt
2022-0516-01	2022-0516-01-tankC01-#03	CR0/CR0	1	2	2	122	a1c2	up
2022-0516-01	2022-0516-01-tankC01-#04	CR0/CR0	1	2	2	122	a1c2	up
2022-0516-01	2022-0516-01-tankC01-#05	E127X/CR0	2	2	2	222	a2c2	up
2022-0516-01	2022-0516-01-tankC01-#06	CR0/CR0	1	2	2	122	a1c2	up
2022-0516-01	2022-0516-01-tankC01-#07	E127X/CR0	1	2	2	122	a1c2	up
2022-0516-01	2022-0516-01-tankC01-#08	CR0/CR0	2	2	2	222	a2c2	up
2022-0516-01	2022-0516-01-tankC01-#09	CR0/CR0	1	2	2	122	a1c2	up
2022-0516-01	2022-0516-01-tankC01-#10	CR0/CR0	2	2	2	222	a2c2	up
2022-0516-01	2022-0516-01-tankC01-#11	E127X/CR0	1	2	2	122	a1c2	up
2022-0516-01	2022-0516-01-tankC01-#12	E127X/CR0	1	2	2	122	a1c2	up
2022-0516-01	2022-0516-01-tankC01-#13	E127X/CR0	1	2	2	122	a1c2	up
2022-0516-01	2022-0516-01-tankC01-#14	CR0/CR0	2	2	2	222	a2c2	up
2022-0516-01	2022-0516-01-tankC01-#15	CR0/CR0	2	2	2	222	a2c2	up
2022-0516-01	2022-0516-01-tankC01-#16	CR0/CR0	2	2	2	222	a2c2	up
2022-0516-01	2022-0516-01-tankC02-#01	E127X/CR0	2	2	2	222	a2c2	up
2022-0516-01	2022-0516-01-tankC02-#02	CR0/CR0	2	2	2	222	a2c2	up
2022-0516-01	2022-0516-01-tankC02-#03	E127X/CR0	1	2	2	122	a1c2	up
2022-0516-01	2022-0516-01-tankC02-#04	CR0/CR0	1	2	2	122	a1c2	up
2022-0516-01	2022-0516-01-tankC02-#05	E127X/CR0	1	2	2	122	a1c2	up
2022-0516-01	2022-0516-01-tankC02-#06	E127X/CR0	2	2	2	222	a2c2	up
2022-0516-01	2022-0516-01-tankC02-#07	CR0/CR0	1	2	2	122	a1c2	up
2022-0516-01	2022-0516-01-tankC02-#08	E127X/CR0	2	2	2	222	a2c2	up
2022-0516-01	2022-0516-01-tankC02-#09	E127X/CR0	2	2	2	222	a2c2	up
2022-0516-01	2022-0516-01-tankC02-#10	CR0/CR0	1	2	2	122	a1c2	up
2022-0516-01	2022-0516-01-tankC02-#11	E127X/CR0	1	2	2	122	a1c2	up
2022-0516-01	2022-0516-01-tankC02-#12	CR0/CR0	1	2	2	122	a1c2	up
2022-0516-01	2022-0516-01-tankC02-#13	E127X/CR0	2	2	2	222	a2c2	up
2022-0516-01	2022-0516-01-tankC02-#14	CR0/CR0	1	2	2	122	a1c2	up
2022-0516-01	2022-0516-01-tankC03-#01	CR0/CR0	2	2	2	222	a2c2	up
2022-0516-01	2022-0516-01-tankC03-#02	E127X/CR0	2	2	2	222	a2c2	up
2022-0516-01	2022-0516-01-tankC03-#03	CR0/CR0	1	2	2	122	a1c2	up
2022-0516-01	2022-0516-01-tankC03-#04	CR0/CR0	1	2	2	122	a1c2	up
2022-0516-01	2022-0516-01-tankC03-#05	E127X/CR0	2	2	2	222	a2c2	up
2022-0516-01	2022-0516-01-tankC03-#06	CR0/CR0	1	2	2	122	a1c2	up
2022-0516-01	2022-0516-01-tankC03-#07	CR0/CR0	2	2	2	222	a2c2	up
2022-0516-01	2022-0516-01-tankC03-#08	CR0/CR0	2	2	2	222	a2c2	up

## Sheet: SuppTable2
Supplementary Data S1: Data set for the analyses of phenotypes
clutch	ID	genotype	anal fin #	lower fin lobe #	upper fin lobe #
2020-0420-01	2020-0420-01--tankB-#01	E127X/E127X	2	2	2
2020-0420-01	2020-0420-01--tankB-#02	E127X/E127X	2	2	2
2020-0420-01	2020-0420-01--tankB-#03	E127X/CR1	2	1	1
2020-0420-01	2020-0420-01--tankB-#04	E127X/CR1	2	2	2
2020-0420-01	2020-0420-01--tankB-#05	E127X/E127X	1	2	2
2020-0420-01	2020-0420-01--tankB-#06	E127X/CR1	2	2	2
2020-0420-01	2020-0420-01--tankB-#07	E127X/CR1	1	2	2
2020-0420-01	2020-0420-01--tankB-#09	E127X/E127X	1	2	2
2020-0420-01	2020-0420-01--tankB-#10	E127X/CR1	2	2	2
2020-0420-01	2020-0420-01--tankB-#11	E127X/CR1	2	2	2
2020-0420-01	2020-0420-01--tankB-#12	CR1/CR1	2	2	1
2020-0420-01	2020-0420-01--tankB-#13	E127X/E127X	1	2	2
2020-0420-01	2020-0420-01--tankB-#14	E127X/CR1	2	1	1
2020-0420-01	2020-0420-01--tankB-#15	E127X/E127X	1	1	1
2020-0420-01	2020-0420-01--tankB-#16	E127X/CR1	2	1	1
2020-0420-01	2020-0420-01--tankB-#17	E127X/E127X	1	1	1
2020-0420-01	2020-0420-01--tankB-#18	E127X/CR1	2	1	1
2020-0420-01	2020-0420-01--tankB-#19	E127X/CR1	2	1	1
2020-0420-01	2020-0420-01--tankB-#20	E127X/CR1	2	1	1
2020-0420-01	2020-0420-01--tankB-#21	CR1/CR1	2	2	2
2020-0420-01	2020-0420-01--tankB-#22	E127X/CR1	1	1	1
2020-0420-01	2020-0420-01--tankB-#23	E127X/CR1	2	2	2
2020-0420-01	2020-0420-01--tankB-#24	E127X/CR1	2	2	2
2020-0420-01	2020-0420-01--tankB-#25	E127X/CR1	1	1	1
2020-0420-01	2020-0420-01--tankB-#26	E127X/E127X	2	2	2
2020-0420-01	2020-0420-01--tankB-#27	E127X/CR1	1	1	1
2020-0420-01	2020-0420-01--tankB-#28	E127X/CR1	1	1	1
2020-0420-01	2020-0420-01--tankB-#29	E127X/CR1	2	2	2
2020-0420-01	2020-0420-01--tankB-#30	E127X/E127X	2	2	2
2020-0420-01	2020-0420-01--tankB-#31	CR1/CR1	1	2	1
2020-0420-01	2020-0420-01--tankB-#32	E127X/CR1	1	2	2
2020-0420-01	2020-0420-01--tankB-#33	E127X/CR1	1	2	1
2020-0420-01	2020-0420-01--tankB-#34	E127X/CR1	1	2	2
2020-0420-01	2020-0420-01--tankB-#35	E127X/CR1	1	2	1
2020-0420-01	2020-0420-01--tankB-#36	E127X/CR1	2	2	2
2020-0420-01	2020-0420-01--tankB-#37	E127X/CR1	1	1	1
2020-0420-01	2020-0420-01--tankB-#38	E127X/CR1	2	2	2
2020-0420-01	2020-0420-01--tankB-#39	E127X/CR1	1	2	2
2020-0420-01	2020-0420-01--tankB-#40	E127X/CR1	2	2	2
2020-0420-01	2020-0420-01--tankB-#41	E127X/CR1	1	1	1
2020-0420-01	2020-0420-01--tankB-#42	E127X/CR1	1	1	1
2020-0420-01	2020-0420-01--tankB-#44	E127X/CR1	1	1	1
2020-0420-01	2020-0420-01--tankB-#45	E127X/E127X	2	2	2
2020-0420-01	2020-0420-01--tankB-#46	E127X/CR1	1	1	1
2020-0420-03	2020-0420-03--tankB-#01	E127X/CR1	2	1	1
2020-0420-03	2020-0420-03--tankB-#02	E127X/CR1	2	2	2
2020-0420-03	2020-0420-03--tankB-#03	CR1/CR1	1	1	1
2020-0420-03	2020-0420-03--tankB-#04	CR1/CR1	2	1	1
2020-0420-03	2020-0420-03--tankB-#06	E127X/CR1	2	2	2
2020-0420-03	2020-0420-03--tankB-#07	CR1/CR1	2	2	2
2020-0420-03	2020-0420-03--tankB-#08	E127X/CR1	2	2	2
2020-0420-03	2020-0420-03--tankB-#09	E127X/CR1	2	1	1
2020-0420-03	2020-0420-03--tankB-#10	E127X/CR1	2	1	1
2020-0420-03	2020-0420-03--tankB-#11	E127X/CR1	2	2	2
2020-0420-03	2020-0420-03--tankB-#12	CR1/CR1	2	2	2
2020-0420-03	2020-0420-03--tankB-#13	E127X/CR1	2	1	1
2020-0420-03	2020-0420-03--tankB-#14	E127X/E127X	2	2	1
2020-0420-03	2020-0420-03--tankB-#15	CR1/CR1	2	1	1
2020-0420-03	2020-0420-03--tankB-#16	CR1/CR1	2	2	2
2020-0420-03	2020-0420-03--tankB-#17	E127X/CR1	2	2	2
2020-0420-03	2020-0420-03--tankB-#18	E127X/CR1	2	2	2
2020-0420-03	2020-0420-03--tankB-#19	E127X/CR1	2	2	2
2020-0420-03	2020-0420-03--tankB-#20	CR1/CR1	1	1	1
2020-0420-03	2020-0420-03--tankB-#21	CR1/CR1	2	2	2
2020-0420-03	2020-0420-03--tankB-#22	CR1/CR1	2	2	2
2020-0420-03	2020-0420-03--tankB-#23	E127X/CR1	1	1	1
2020-0420-03	2020-0420-03--tankB-#24	E127X/CR1	2	2	2
2020-0420-03	2020-0420-03--tankB-#25	E127X/CR1	2	2	2
2020-0420-03	2020-0420-03--tankB-#26	E127X/E127X	2	2	2
2020-0420-03	2020-0420-03--tankB-#27	E127X/CR1	2	2	2
2020-0511-02	2020-0511-02--tankB-#01	E127X/CR0	2	2	2
2020-0511-02	2020-0511-02--tankB-#02	E127X/E127X	1	2	2
2020-0511-02	2020-0511-02--tankB-#03	E127X/E127X	2	2	2
2020-0511-02	2020-0511-02--tankB-#04	E127X/E127X	2	2	2
2020-0511-02	2020-0511-02--tankB-#05	E127X/E127X	2	2	2
2020-0511-02	2020-0511-02--tankB-#06	E127X/CR0	2	2	2
2020-0511-02	2020-0511-02--tankB-#07	E127X/CR0	2	2	2
2020-0511-02	2020-0511-02--tankB-#08	E127X/CR0	2	2	2
2020-0511-02	2020-0511-02--tankB-#10	E127X/CR0	2	2	2
2020-0511-02	2020-0511-02--tankB-#11	E127X/CR0	2	2	2
2020-0511-02	2020-0511-02--tankB-#12	E127X/CR0	2	2	2
2020-0511-02	2020-0511-02--tankB-#13	E127X/E127X	2	2	2
2020-0511-02	2020-0511-02--tankB-#14	E127X/E127X	2	2	2
2020-0511-02	2020-0511-02--tankB-#15	E127X/E127X	1	2	2
2020-0511-02	2020-0511-02--tankB-#16	E127X/E127X	1	1	1
2020-0511-02	2020-0511-02--tankB-#17	E127X/E127X	2	2	2
2020-0511-02	2020-0511-02--tankB-#18	E127X/E127X	2	2	2
2020-0511-02	2020-0511-02--tankB-#19	E127X/CR0	2	2	2
2020-0511-02	2020-0511-02--tankB-#20	E127X/CR0	2	2	2
2020-0511-02	2020-0511-02--tankB-#21	E127X/CR0	2	2	2
2020-0511-02	2020-0511-02--tankB-#22	E127X/E127X	2	2	2
2020-0511-02	2020-0511-02--tankB-#24	E127X/E127X	2	2	2
2020-0511-02	2020-0511-02--tankB-#25	E127X/CR0	2	2	2
2020-0511-02	2020-0511-02--tankB-#26	E127X/E127X	2	2	2
2020-0511-02	2020-0511-02--tankB-#27	E127X/E127X	2	2	2
2020-0511-02	2020-0511-02--tankB-#28	E127X/CR0	2	2	2
2020-0511-02	2020-0511-02--tankB-#29	E127X/CR0	2	2	2
2020-0511-02	2020-0511-02--tankB-#30	E127X/E127X	2	2	2
2020-0511-02	2020-0511-02--tankB-#31	E127X/E127X	2	2	2
2020-0511-02	2020-0511-02--tankB-#32	E127X/E127X	2	2	2
2020-0511-02	2020-0511-02--tankB-#33	E127X/CR0	2	1	1
2020-0511-02	2020-0511-02--tankB-#34	E127X/E127X	2	2	2
2020-0511-02	2020-0511-02--tankB-#35	E127X/E127X	2	2	2
2020-0511-02	2020-0511-02--tankB-#36	E127X/CR0	2	2	2
2020-0511-02	2020-0511-02--tankB-#37	E127X/E127X	1	2	2
2020-0511-02	2020-0511-02--tankB-#38	E127X/E127X	1	1	1
2020-0511-02	2020-0511-02--tankB-#39	E127X/E127X	2	2	2
2020-0511-02	2020-0511-02--tankB-#40	E127X/CR0	2	2	2
2020-0511-02	2020-0511-02--tankB-#42	E127X/E127X	2	2	2
2020-0511-02	2020-0511-02--tankB-#43	E127X/CR0	1	1	1
2020-0511-02	2020-0511-02--tankB-#44	E127X/CR0	2	2	2
2020-0511-02	2020-0511-02--tankB-#45	E127X/E127X	1	1	1
2020-0511-02	2020-0511-02--tankB-#46	E127X/CR0	1	1	1
2020-0511-02	2020-0511-02--tankB-#47	E127X/E127X	1	1	1
2020-0511-12	2020-0511-12--tankB-#01	E127X/CR0	2	2	2
2020-0511-12	2020-0511-12--tankB-#02	E127X/CR0	2	2	2
2020-0511-12	2020-0511-12--tankB-#03	E127X/CR0	2	2	2
2020-0511-12	2020-0511-12--tankB-#04	E127X/E127X	2	2	2
2020-0511-12	2020-0511-12--tankB-#05	E127X/CR0	2	2	2
2020-0511-12	2020-0511-12--tankB-#06	E127X/CR0	2	2	2
2020-0511-12	2020-0511-12--tankB-#07	E127X/CR0	2	2	2
2020-0511-12	2020-0511-12--tankB-#08	E127X/E127X	2	2	2
2020-0511-12	2020-0511-12--tankB-#09	E127X/CR0	2	2	2
2020-0511-12	2020-0511-12--tankB-#10	E127X/E127X	2	2	2
2020-0511-12	2020-0511-12--tankB-#11	E127X/CR0	2	2	2
2020-0511-12	2020-0511-12--tankB-#12	E127X/CR0	2	2	2
2020-0511-12	2020-0511-12--tankB-#13	E127X/E127X	2	2	2
2020-0511-12	2020-0511-12--tankB-#14	E127X/E127X	2	2	2
2020-0511-12	2020-0511-12--tankB-#15	E127X/E127X	2	2	2
2020-0511-12	2020-0511-12--tankB-#16	E127X/E127X	2	2	2
2020-0511-12	2020-0511-12--tankB-#17	E127X/CR0	2	2	2
2020-0511-12	2020-0511-12--tankB-#18	E127X/CR0	2	2	2
2020-0511-12	2020-0511-12--tankB-#19	E127X/E127X	2	2	2
2020-0511-12	2020-0511-12--tankB-#20	E127X/E127X	2	2	2
2020-0511-12	2020-0511-12--tankB-#21	E127X/CR0	2	2	2
2020-0511-12	2020-0511-12--tankB-#22	E127X/CR0	2	2	2
2020-0511-12	2020-0511-12--tankB-#23	E127X/E127X	2	2	2
2020-0511-12	2020-0511-12--tankB-#24	E127X/CR0	2	2	2
2020-0511-12	2020-0511-12--tankB-#25	E127X/CR0	2	2	2
2020-0511-12	2020-0511-12--tankB-#26	E127X/CR0	2	2	2
2020-0511-12	2020-0511-12--tankB-#27	E127X/CR0	2	2	2
2020-0511-12	2020-0511-12--tankB-#28	E127X/CR0	2	2	2
2020-0511-12	2020-0511-12--tankB-#29	E127X/CR0	2	2	2
2020-0511-12	2020-0511-12--tankB-#30	E127X/CR0	2	2	2
2020-0511-12	2020-0511-12--tankB-#31	E127X/E127X	2	2	2
2020-0511-12	2020-0511-12--tankB-#32	E127X/E127X	2	2	2
2020-0511-12	2020-0511-12--tankB-#33	E127X/E127X	2	2	2
2020-0511-12	2020-0511-12--tankB-#34	E127X/CR0	2	2	2
2020-0511-12	2020-0511-12--tankB-#35	E127X/E127X	2	2	2
2020-0511-12	2020-0511-12--tankB-#37	E127X/E127X	2	2	2
2020-0511-12	2020-0511-12--tankB-#38	E127X/CR0	1	2	2
2020-0511-12	2020-0511-12--tankB-#39	E127X/CR0	2	2	2
2020-0511-12	2020-0511-12--tankB-#40	E127X/E127X	2	2	2
2020-0511-12	2020-0511-12--tankB-#41	E127X/E127X	2	2	2
2020-0511-12	2020-0511-12--tankB-#42	E127X/E127X	2	2	2
2020-0511-12	2020-0511-12--tankB-#43	E127X/CR0	2	2	2
2020-0511-12	2020-0511-12--tankB-#44	E127X/CR0	2	2	2
2020-0511-12	2020-0511-12--tankB-#45	E127X/E127X	2	2	2
2020-0511-12	2020-0511-12--tankB-#46	E127X/E127X	2	2	2
2020-0511-12	2020-0511-12--tankB-#47	E127X/E127X	2	2	2
2020-0511-12	2020-0511-12--tankB-#48	E127X/E127X	2	2	2
2020-0511-12	2020-0511-12--tankB-#50	E127X/E127X	2	2	2
2020-0511-12	2020-0511-12--tankB-#51	E127X/CR0	2	2	2
2022-0425-01	2022-0425-01-tankA-#01	CR0/CR0	2	2	2
2022-0425-01	2022-0425-01-tankA-#02	E127X/CR0	2	2	2
2022-0425-01	2022-0425-01-tankA-#03	E127X/CR0	1	1	1
2022-0425-01	2022-0425-01-tankA-#04	CR0/CR0	2	2	2
2022-0425-01	2022-0425-01-tankA-#05	CR0/CR0	2	2	2
2022-0425-01	2022-0425-01-tankA-#06	CR0/CR0	2	2	2
2022-0425-01	2022-0425-01-tankA-#07	CR0/CR0	2	2	2
2022-0425-01	2022-0425-01-tankA-#08	E127X/CR0	2	2	2
2022-0425-01	2022-0425-01-tankA-#09	CR0/CR0	2	2	2
2022-0425-01	2022-0425-01-tankA-#10	CR0/CR0	1	2	2
2022-0425-01	2022-0425-01-tankA-#11	CR0/CR0	2	2	2
2022-0425-01	2022-0425-01-tankA-#12	CR0/CR0	2	2	2
2022-0425-01	2022-0425-01-tankA-#13	E127X/CR0	2	2	2
2022-0425-01	2022-0425-01-tankA-#14	E127X/CR0	2	2	2
2022-0425-01	2022-0425-01-tankA-#15	E127X/CR0	1	2	2
2022-0425-01	2022-0425-01-tankA-#16	E127X/CR0	1	2	2
2022-0425-01	2022-0425-01-tankA-#18	E127X/CR0	1	2	2
2022-0425-01	2022-0425-01-tankA-#19	CR0/CR0	1	2	2
2022-0425-01	2022-0425-01-tankA-#20	CR0/CR0	2	2	2
2022-0425-01	2022-0425-01-tankA-#21	E127X/CR0	2	2	2
2022-0425-01	2022-0425-01-tankA-#22	CR0/CR0	1	2	2
2022-0425-01	2022-0425-01-tankA-#23	E127X/CR0	2	2	2
2022-0425-01	2022-0425-01-tankA-#24	E127X/CR0	1	2	2
2022-0425-01	2022-0425-01-tankB-#01	CR0/CR0	1	2	2
2022-0425-01	2022-0425-01-tankB-#02	E127X/CR0	2	2	2
2022-0425-01	2022-0425-01-tankB-#03	E127X/CR0	1	1	1
2022-0425-01	2022-0425-01-tankB-#04	CR0/CR0	2	2	2
2022-0425-01	2022-0425-01-tankB-#05	E127X/CR0	2	2	2
2022-0425-01	2022-0425-01-tankB-#06	E127X/CR0	2	2	1
2022-0425-01	2022-0425-01-tankB-#07	E127X/CR0	2	2	2
2022-0425-01	2022-0425-01-tankB-#08	CR0/CR0	1	2	2
2022-0425-01	2022-0425-01-tankB-#09	CR0/CR0	2	2	2
2022-0425-01	2022-0425-01-tankB-#10	CR0/CR0	2	2	2
2022-0425-01	2022-0425-01-tankB-#11	CR0/CR0	2	2	2
2022-0425-01	2022-0425-01-tankB-#13	E127X/CR0	2	2	2
2022-0425-01	2022-0425-01-tankB-#14	CR0/CR0	2	2	2
2022-0425-01	2022-0425-01-tankB-#15	E127X/CR0	1	2	2
2022-0425-01	2022-0425-01-tankB-#16	CR0/CR0	1	2	2
2022-0425-01	2022-0425-01-tankB-#17	CR0/CR0	2	2	2
2022-0425-01	2022-0425-01-tankB-#18	E127X/CR0	2	2	2
2022-0425-01	2022-0425-01-tankB-#19	CR0/CR0	2	2	2
2022-0425-01	2022-0425-01-tankB-#20	E127X/CR0	2	2	2
2022-0425-01	2022-0425-01-tankB-#21	E127X/CR0	2	2	2
2022-0425-01	2022-0425-01-tankB-#22	E127X/CR0	2	2	2
2022-0425-01	2022-0425-01-tankB-#23	E127X/CR0	1	2	2
2022-0425-01	2022-0425-01-tankB-#24	CR0/CR0	2	2	2
2022-0425-02	2022-0425-02-tankC-#01	E127X/CR0	2	2	2
2022-0425-02	2022-0425-02-tankC-#02	CR0/CR0	2	2	2
2022-0425-02	2022-0425-02-tankE-#01	E127X/CR0	2	2	2
2022-0425-02	2022-0425-02-tankE-#04	E127X/CR0	2	2	2
2022-0425-02	2022-0425-02-tankE-#05	CR0/CR0	2	2	2
2022-0425-02	2022-0425-02-tankF-#01	E127X/CR0	2	2	2
2022-0425-02	2022-0425-02-tankF-#03	E127X/CR0	2	2	1
2022-0425-02	2022-0425-02-tankF-#04	E127X/CR0	1	2	2
2022-0425-02	2022-0425-02-tankF-#09	E127X/CR0	2	2	2
2022-0425-02	2022-0425-02-tankH-#01	CR0/CR0	2	2	2
2022-0425-02	2022-0425-02-tankH-#02	E127X/CR0	1	2	2
2022-0425-02	2022-0425-02-tankH-#03	E127X/CR0	1	2	2
2022-0425-02	2022-0425-02-tankH-#04	CR0/CR0	2	2	2
2022-0425-02	2022-0425-02-tankH-#05	E127X/CR0	2	2	2
2022-0425-02	2022-0425-02-tankH-#06	CR0/CR0	2	2	2
2022-0425-02	2022-0425-02-tankH-#07	CR0/CR0	2	2	2
2022-0425-02	2022-0425-02-tankH-#08	E127X/CR0	2	2	2
2022-0425-02	2022-0425-02-tankH-#09	E127X/CR0	2	2	2
2022-0425-02	2022-0425-02-tankH-#10	CR0/CR0	2	1	1
2022-0516-01	2022-0516-01-tankB01-#01	CR0/CR0	1	2	2
2022-0516-01	2022-0516-01-tankB01-#02	CR0/CR0	1	2	2
2022-0516-01	2022-0516-01-tankB01-#03	CR0/CR0	1	2	2
2022-0516-01	2022-0516-01-tankB01-#04	E127X/CR0	2	2	2
2022-0516-01	2022-0516-01-tankB01-#05	CR0/CR0	2	2	2
2022-0516-01	2022-0516-01-tankB01-#06	CR0/CR0	1	2	2
2022-0516-01	2022-0516-01-tankB01-#07	E127X/CR0	1	2	2
2022-0516-01	2022-0516-01-tankB01-#08	E127X/CR0	2	2	2
2022-0516-01	2022-0516-01-tankB01-#09	CR0/CR0	2	2	2
2022-0516-01	2022-0516-01-tankB01-#10	CR0/CR0	2	2	2
2022-0516-01	2022-0516-01-tankB01-#12	E127X/CR0	2	2	2
2022-0516-01	2022-0516-01-tankB01-#13	CR0/CR0	1	2	2
2022-0516-01	2022-0516-01-tankB02-#01	E127X/CR0	1	2	2
2022-0516-01	2022-0516-01-tankB02-#02	CR0/CR0	2	2	2
2022-0516-01	2022-0516-01-tankB02-#03	CR0/CR0	2	2	2
2022-0516-01	2022-0516-01-tankB02-#04	CR0/CR0	1	2	2
2022-0516-01	2022-0516-01-tankB02-#05	CR0/CR0	1	2	2
2022-0516-01	2022-0516-01-tankB02-#06	E127X/CR0	2	2	2
2022-0516-01	2022-0516-01-tankB02-#08	CR0/CR0	2	2	2
2022-0516-01	2022-0516-01-tankB02-#09	E127X/CR0	1	2	2
2022-0516-01	2022-0516-01-tankB02-#10	CR0/CR0	1	1	1
2022-0516-01	2022-0516-01-tankB02-#11	CR0/CR0	1	2	2
2022-0516-01	2022-0516-01-tankB02-#12	CR0/CR0	2	2	2
2022-0516-01	2022-0516-01-tankB02-#13	CR0/CR0	2	2	2
2022-0516-01	2022-0516-01-tankB02-#14	E127X/CR0	1	2	2
2022-0516-01	2022-0516-01-tankB02-#15	E127X/CR0	1	2	2
2022-0516-01	2022-0516-01-tankB02-#16	CR0/CR0	1	2	2
2022-0516-01	2022-0516-01-tankB02-#18	CR0/CR0	2	2	2
2022-0516-01	2022-0516-01-tankB02-#19	CR0/CR0	2	1	1
2022-0516-01	2022-0516-01-tankC01-#01	E127X/CR0	1	2	2
2022-0516-01	2022-0516-01-tankC01-#02	E127X/CR0	1	1	1
2022-0516-01	2022-0516-01-tankC01-#03	CR0/CR0	1	2	2
2022-0516-01	2022-0516-01-tankC01-#04	CR0/CR0	1	2	2
2022-0516-01	2022-0516-01-tankC01-#05	E127X/CR0	2	2	2
2022-0516-01	2022-0516-01-tankC01-#06	CR0/CR0	1	2	2
2022-0516-01	2022-0516-01-tankC01-#07	E127X/CR0	1	2	2
2022-0516-01	2022-0516-01-tankC01-#08	CR0/CR0	2	2	2
2022-0516-01	2022-0516-01-tankC01-#09	CR0/CR0	1	2	2
2022-0516-01	2022-0516-01-tankC01-#10	CR0/CR0	2	2	2
2022-0516-01	2022-0516-01-tankC01-#11	E127X/CR0	1	2	2
2022-0516-01	2022-0516-01-tankC01-#12	E127X/CR0	1	2	2
2022-0516-01	2022-0516-01-tankC01-#13	E127X/CR0	1	2	2
2022-0516-01	2022-0516-01-tankC01-#14	CR0/CR0	2	2	2
2022-0516-01	2022-0516-01-tankC01-#15	CR0/CR0	2	2	2
2022-0516-01	2022-0516-01-tankC01-#16	CR0/CR0	2	2	2
2022-0516-01	2022-0516-01-tankC02-#01	E127X/CR0	2	2	2
2022-0516-01	2022-0516-01-tankC02-#02	CR0/CR0	2	2	2
2022-0516-01	2022-0516-01-tankC02-#03	E127X/CR0	1	2	2
2022-0516-01	2022-0516-01-tankC02-#04	CR0/CR0	1	2	2
2022-0516-01	2022-0516-01-tankC02-#05	E127X/CR0	1	2	2
2022-0516-01	2022-0516-01-tankC02-#06	E127X/CR0	2	2	2
2022-0516-01	2022-0516-01-tankC02-#07	CR0/CR0	1	2	2
2022-0516-01	2022-0516-01-tankC02-#08	E127X/CR0	2	2	2
2022-0516-01	2022-0516-01-tankC02-#09	E127X/CR0	2	2	2
2022-0516-01	2022-0516-01-tankC02-#10	CR0/CR0	1	2	2
2022-0516-01	2022-0516-01-tankC02-#11	E127X/CR0	1	2	2
2022-0516-01	2022-0516-01-tankC02-#12	CR0/CR0	1	2	2
2022-0516-01	2022-0516-01-tankC02-#13	E127X/CR0	2	2	2
2022-0516-01	2022-0516-01-tankC02-#14	CR0/CR0	1	2	2
2022-0516-01	2022-0516-01-tankC03-#01	CR0/CR0	2	2	2
2022-0516-01	2022-0516-01-tankC03-#02	E127X/CR0	2	2	2
2022-0516-01	2022-0516-01-tankC03-#03	CR0/CR0	1	2	2
2022-0516-01	2022-0516-01-tankC03-#04	CR0/CR0	1	2	2
2022-0516-01	2022-0516-01-tankC03-#05	E127X/CR0	2	2	2
2022-0516-01	2022-0516-01-tankC03-#06	CR0/CR0	1	2	2
2022-0516-01	2022-0516-01-tankC03-#07	CR0/CR0	2	2	2
2022-0516-01	2022-0516-01-tankC03-#08	CR0/CR0	2	2	2
