# Supplementary material for: Exploring the origin of a unique mutant allele in twin-tail goldfish using CRISPR/Cas9 mutants
Source: Sci Rep. 2024 Apr 15;14:8716. doi: 10.1038/s41598-024-58448-2 (PMC11018756; doi:10.1038/s41598-024-58448-2)
Supplement: Supplementary file 3 — Supplementary Table S1. [file 41598_2024_58448_MOESM3_ESM.xlsx]

## Sheet: pedigree-2023-0218
ped	id	father	mother	sex	affected	avail	num	pub	pub02	date	strain	descriptions	genotype	SNPs	E127X	Cr109-ami	CR109-fs	CR516-ami	CR516-fs
1	1	0	0	1	0	0	1	Wt-5M	Wt-5M	2018-0521-05M	ZWJ	Wt 2018-0521-05M	wt/wt	wt/wt	wt/wt	wt/wt	wt/wt	wt/wt	wt/wt
1	2	0	0	2	0	0	2	Wt-12F	Wt-12F	2018-0521-12M	ZWJ	Wt-2018-0521-12M	wt/wt	wt/wt	wt/wt	wt/wt	wt/wt	wt/wt	wt/wt
1	3	0	0	1	1	0	3	RA-1M	RA-1M	2018-0327-01M	RA	RA-2018-0327-1M	E127X/E127X	E127X/E127X	E127X/E127X	wt/wt	wt/wt	wt/wt	wt/wt
1	4	0	0	2	0	0	4	Wt-2F	Wt-2F	2018-0328-02F	ZWJ	Wt-2018-0328-2F	wt/wt	wt/wt	wt/wt	wt/wt	wt/wt	wt/wt	wt/wt
1	5	1	2	2	1	0	7	CR0-MU5-F	Cr109F0-10-5-F	2018-0521	chdA270-F0-mosaic	Cr109F0-10-5-F: 2019-0318-06, 07, 08	CR0-mosaic	CR0-mosaic	wt/wt	mosaic	mosaic	wt/wt	wt/wt
1	6	1	2	1	1	0	8	CR0-NT-M	Cr109F-NT-M	2018-0521	chdA270-F0-mosaic	2019-0325-Nice-twin-M(10-2M) 2019-0318-07	CR0-mosaic	CR0-mosaic	wt/wt	mosaic	mosaic	wt/wt	wt/wt
1	7	1	2	1	1	0	9	CR1-4M	Cr516-4-4M	2018-0521	chdA700-F0-mosaic	2019-0325-mt-4-4M	CR1-mosaic	CR1-mosaic	wt/wt	wt/wt	wt/wt	mosaic	mosaic
1	8	3	4	2	0	0	10	RAWt-06F	RAWt-06F	2018-0327-06F	RZW	RZW-2018-0327-06F	wt/E127X	wt/E127X	wt/E127X	wt/wt	wt/wt	wt/wt	wt/wt
1	9	6	8	1	1	0	13	CR0RAWt-1M	Cr109F1-1M	2019-0511-01M	RZWx270	Nice-twin-RZW-2019-0511-01M:synonimus-siwth-2019-0415-08-chdA	E127X/CR0	123_t/c	wt/E127X	wt/L42H	wt/fs42-51	wt/wt	wt/wt
1	10	0	0	2	1	0	14	OR-04F	OR-04F	2020-0511-04F	OR	2019-OR-2020-0511-04F	E127X/E127X	E127X/E127X	E127X/E127X	wt/wt	wt/wt	wt/wt	wt/wt
1	11	0	0	2	1	0	15	RY-14F	RY-14F	2020-0511-14F	RY	2019-RY-YX-2020-0511-14F	E127X/E127X	E127X/E127X	E127X/E127X	wt/wt	wt/wt	wt/wt	wt/wt
1	12	9	10	1	1	0	16	CR0xOR	Cr109xOR	2020-0511-02	270RZWxOR	2020-0511-02-(chdA270XRZW)x2019-OR-2020-0511-04F synonomous to 2022-0425-01M	E127X/CR0	123_a/t	wt/E127X	wt/L42F	wt/fs42-77	wt/wt	wt/wt
1	13	9	11	1	1	0	17	CR0xRY	Cr109xRY	2020-0511-08	270RZWxRY	2020-0511-08-(chdA270xRZW)x2019-RY-0511-14F synonimous to 2022-0502-21M	E127X/CR0	123_a/t	wt/E127X	wt/L42F	wt/fs42-77	wt/wt	wt/wt
1	14	9	5	2	1	0	18	CR0RY-2022-0425-02F	2022-0425-02F	2022-0425-02F	270RZWx270	2020-0518-02-(chdA270xRZW)-mutant-10-5-F-2022-0425-02F	CR0/CR0	123_g/c	wt/wt	L42H/L42V	fs42-51/fs42-43	wt/wt	wt/wt
1	15	9	5	2	1	0	19	CR0RY-2022-0425-04F	2022-0425-04F	2022-0425-04F	270RZWx270	2020-0518-02-(chdA270xRZW)-mutant-10-5-F-2022-0425-04F	CR0/CR0	123_g/c	wt/wt	L42H/L42V	fs42-51/fs42-43	wt/wt	wt/wt
1	16	12	14	1	1	0	20	2022-0425-01 (n=46)	2022-0425-01	2022-0425-01	270RZW270seg (n=47)	2020-0518-02-(chdA270xRZW)xOR)-mutant-10-5-F-2022-0425-01-segregant	E127X/CR0, CR0/CR0	123_t/c, 123_t/g; 123_a/t, 123_t/c, 123_t/g	[wt, E127X]	wt/[L42H, L42V], L42F/[L42H, L42V]	wt/fs42-51, wt/fs42-43, fs42-77/fs42-51, fs42-77/fs42-43	wt/wt	wt/wt
1	17	12	15	1	1	0	21	2022-0425-02 (n=19)	2022-0425-02	2022-0425-02	270RZW270seg (n=27)	2020-0518-02-(chdA270xRZW)xOR)-mutant-10-5-F-2022-0425-02-segregants	E127X/CR0, CR0/CR0	123_t/c, 123_t/g; 123_a/t, 123_t/c, 123_t/g	[wt, E127X]	wt/[L42H, L42V], L42F/[L42H, L42V]	wt/fs42-51, wt/fs42-43, fs42-77/fs42-51, fs42-77/fs42-43	wt/wt	wt/wt
1	18	13	14	1	1	0	22	2022-0516-01 (n=67)	2022-0516-01	2022-0516-01	270RZWRYseg (n=70)	(2020-0511-08-(chdA270xRZW)xRY)x2020-0511-02-segregants	E127X/CR0, CR0/CR0	123_t/c, 123_t/g; 123_a/t, 123_t/c, 123_t/g	[wt, E127X]	wt/[L42H, L42V], L42F/[L42H, L42V]	wt/fs42-51, wt/fs42-43, fs42-77/fs42-51, fs42-77/fs42-43	wt/wt	wt/wt
1	19	9	10	1	1	0	23	2020-0511-02 (n=44)	2020-0511-02	2020-0511-02	270RZWxORseg (n=47)	2020-0511-02-segregants(270xRZW)xOR04F-segregatnt	E127X/E127X, E127X/CR0	123_t/c	[wt, E127X]	wt/wt, wt/L42H	wt/wt, wt/fs42-51	wt/wt	wt/wt
1	20	7	8	2	1	0	24	CR1-F1-2F	Cr516F1-2F	2020-0420-02F	700-F1	2020-0420-02F: synonymouswith- 2019-0415-07 chdA700-mt-4-4M 2018RZW-06F-2020-0420-03M	E127X/E127X, E127X/CR1		wt/E127X	wt/wt	wt/wt	wt/S182H	wt/fs182-193
1	21	7	8	1	1	0	25	CR1-F1-1-3M	Cr516F1-1-3M	2020-0420-03M	700-F1	2020-0420-03M: synonymouswith-2019-0415-07-chdA700xRZW: chdA700-mt-4-4M 2018RZW-06F-2020-0420-02F	E127X/E127X, E127X/CR1		wt/E127X	wt/wt	wt/wt	wt/S182H	wt/fs182-193
1	22	7	8	2	1	0	26	CR1-F1-4F	Cr516F1-4F	2020-0420-04F	700-F1	2020-0420-04F: synonymouswith-2019-0415-07-chdA700xRZW: 2019-0415-07 chdA700-mt-4-4M 2018RZW-06F-2020-0420-04F	E127X/E127X, E127X/CR1		wt/E127X	wt/wt	wt/wt	wt/S182H	wt/fs182-193
1	23	21	20	1	1	0	27	2020-0420-01 (n=44)	Cr516F2-A	2020-0420-01	700-F2-seg (n=46)	2020-0420-01 segregants	E127X/E127X, E127X/CR1, CR1/CR1		wt/E127X	wt/wt	wt/wt	[wt, S182H]	wt/wt, wt/fs182-193, fs182-193/fs182-193
1	24	21	22	1	1	0	28	2020-0420-03 (n=26)	Cr516F2-B	2020-0420-03	700-F2-seg (n=27)	2020-0420-03 segregants	E127X/E127X, E127X/CR1, CR1/CR1		wt/E127X	wt/wt	wt/wt	[wt, S182H]	wt/wt, wt/fs182-193, fs182-193/fs182-193
1	25	9	11	1	1	0	32	2020-0511-12 (n=51)	Cr109F2-B	2020-0420-03	2020-0511-02-TK-Bseg (n=51)	2020-0511-02-TK-B n=51	E127X/E127X, E127X/CR0		wt/wt, wt/E127X	wt/wt, wt/L42H	wt/wt, wt/fs42-51	wt/wt	wt/wt

## Sheet: Sheet1
Supplementary Table S1: List of the individuals in Figure 2; The individuals used for our genetic analyses are listed in this table. The ID# is corresponding with the ID# in Figure 2.
ID#	handle	lab ID	genotype	E127X locus	sgRNA109 site (amino acid)	sgRNA109 site (frame shift)	sgRNA516 site (amino acid)	sgRNA516 site (frame shift)
1	Wt-5M	2018-0521-05M	wt/wt	wt/wt	wt/wt	wt/wt	wt/wt	wt/wt
2	Wt-12F	2018-0521-12M	wt/wt	wt/wt	wt/wt	wt/wt	wt/wt	wt/wt
3	RA-1M	2018-0327-01M	E127X/E127X	E127X/E127X	wt/wt	wt/wt	wt/wt	wt/wt
4	Wt-2F	2018-0328-02F	wt/wt	wt/wt	wt/wt	wt/wt	wt/wt	wt/wt
5	CR0-MU5-F	2019-0318	CR0-mosaic	wt/wt	mosaic	mosaic	wt/wt	wt/wt
6	CR0-NT-M	2019-0325-Nice-twin-M(10-2M)	CR0-mosaic	wt/wt	mosaic	mosaic	wt/wt	wt/wt
7	CR1-4M	2019-0325-mt-4-4M	CR1-mosaic	wt/wt	wt/wt	wt/wt	mosaic	mosaic
8	RAWt-06F	2018-0327-06F	wt/E127X	wt/E127X	wt/wt	wt/wt	wt/wt	wt/wt
9	CR0RAWt-1M	2019-0415-08-chdA	E127X/CR0	wt/E127X	wt/L42H	wt/fs42-51	wt/wt	wt/wt
10	OR-04F	2020-0511-04F	E127X/E127X	E127X/E127X	wt/wt	wt/wt	wt/wt	wt/wt
11	RY-14F	2020-0511-14F	E127X/E127X	E127X/E127X	wt/wt	wt/wt	wt/wt	wt/wt
12	CR0xOR	2022-0425-01M	E127X/CR0	wt/E127X	wt/L42F	wt/fs42-77	wt/wt	wt/wt
13	CR0xRY	2022-0502-21M	E127X/CR0	wt/E127X	wt/L42F	wt/fs42-77	wt/wt	wt/wt
14	CR0RY-2022-0425-02F	2022-0425-02F	CR0/CR0	wt/wt	L42H/L42V	fs42-51/fs42-43	wt/wt	wt/wt
15	CR0RY-2022-0425-04F	2022-0425-04F	CR0/CR0	wt/wt	L42H/L42V	fs42-51/fs42-43	wt/wt	wt/wt
16	2022-0425-01	2022-0425-01-segregant (n = 46)	E127X/CR0, CR0/CR0	[wt, E127X]	wt/[L42H, L42V], L42F/[L42H, L42V]	wt/fs42-51, wt/fs42-43, fs42-77/fs42-51, fs42-77/fs42-43	wt/wt	wt/wt
17	2022-0425-02	2022-0425-02-segregants (n = 19)	E127X/CR0, CR0/CR0	[wt, E127X]	wt/[L42H, L42V], L42F/[L42H, L42V]	wt/fs42-51, wt/fs42-43, fs42-77/fs42-51, fs42-77/fs42-43	wt/wt	wt/wt
18	2022-0516-01	2020-0516-01-segregants (n = 67)	E127X/CR0, CR0/CR0	[wt, E127X]	wt/[L42H, L42V], L42F/[L42H, L42V]	wt/fs42-51, wt/fs42-43, fs42-77/fs42-51, fs42-77/fs42-43	wt/wt	wt/wt
19	2020-0511-02	2020-0511-02-segregants (n = 44)	E127X/E127X, E127X/CR0	[wt, E127X]	wt/wt, wt/L42H	wt/wt, wt/fs42-51	wt/wt	wt/wt
20	CR1-F1-2F	2019-0415-07 chdA700-mt-4-4M	E127X/E127X, E127X/CR1	wt/E127X	wt/wt	wt/wt	wt/S182H	wt/fs182-193
21	CR1-F1-1-3M	2019-0415-07-chdA700xRZW	E127X/E127X, E127X/CR1	wt/E127X	wt/wt	wt/wt	wt/S182H	wt/fs182-193
22	CR1-F1-4F	2019-0415-07-chdA700xRZW	E127X/E127X, E127X/CR1	wt/E127X	wt/wt	wt/wt	wt/S182H	wt/fs182-193
23	2020-0420-01	2020-0420-01 segregants (n = 44)	E127X/E127X, E127X/CR1, CR1/CR1	wt/E127X	wt/wt	wt/wt	[wt, S182H]	wt/wt, wt/fs182-193, fs182-193/fs182-193
24	2020-0420-03	2020-0420-03 segregants (n = 26)	E127X/E127X, E127X/CR1, CR1/CR1	wt/E127X	wt/wt	wt/wt	[wt, S182H]	wt/wt, wt/fs182-193, fs182-193/fs182-193
25	2020-0511-12	2020-0511-02-TK-B segregant (n=51)	E127X/E127X, E127X/CR0	wt/wt, wt/E127X	wt/wt, wt/L42H	wt/wt, wt/fs42-51	wt/wt	wt/wt
