# Supplementary material for: Exploring the origin of a unique mutant allele in twin-tail goldfish using CRISPR/Cas9 mutants
Source: Sci Rep. 2024 Apr 15;14:8716. doi: 10.1038/s41598-024-58448-2 (PMC11018756; doi:10.1038/s41598-024-58448-2)
Supplement: Supplementary file 4 — Supplementary Table S2. [file 41598_2024_58448_MOESM4_ESM.xlsx]

## Sheet: Sheet1
Primer	using gDNA as template
chda-gf1	TAA CGC ACA GAT GCA GAC GTG TG
chd-or3	TGC TGT TCT CCT CAG AGC TGA TGT AGG
GF-chdA(270)-Cas9-g-120-f1	ATG GAG GCG TCG CGA GCT CTG TGC A
GF-chdA(270)-g-intron1-2-r1	TCA TCA GAT GCA TTG ATG GTT CTG TAT GG
GF-chdA(700)-g-intron4-5-f2	CAT TTG CAA AGT TTC GTT CCC TTA C
GF-chdA-Cas9-g-830-r1	AAC TCC ACA GAT CAT GTC TGT ATC CGC CTG TGG T

## Sheet: Sheet2
Supplementary Table S2: Primer list; The primers used in this study are listed in this table.
Target locus	Primer set	Sequence (5'-3')
E127X	chda-gf1	TAA CGC ACA GAT GCA GAC GTG TG
	chd-or3	TAA CGC ACA GAT GCA GAC GTG TG
CR0	GF-chdA(270)-Cas9-g-120-f1	ATG GAG GCG TCG CGA GCT CTG TGC A
	GF-chdA(270)-g-intron1-2-r1	TCA TCA GAT GCA TTG ATG GTT CTG TAT GG
CR1	GF-chdA(700)-g-intron4-5-f2	CAT TTG CAA AGT TTC GTT CCC TTA C
	GF-chdA-Cas9-g-830-r1	AAC TCC ACA GAT CAT GTC TGT ATC CGC CTG TGG T
